# Supplementary material for: Surviving to Acute Myocardial Infarction: The Role of Psychological Factors and Alexithymia in Delayed Time to Searching Care: A Systematic Review
Source: J Clin Med. 2021 Aug 25;10(17):3813. doi: 10.3390/jcm10173813 (PMC8432253; doi:10.3390/jcm10173813)
Supplement: Supplementary file 1 [file jcm-10-03813-s001.zip]

Archive with 1 entries (1 files):
- jcm-1315221-supplementary.pdf
